# Supplementary material for: Activable Photodynamic DNA Probe with an “AND” Logic Gate for Precision Skin Cancer Therapy
Source: Research (Wash D C). 2024 Jan 24;7:0295. doi: 10.34133/research.0295 (PMC10807844; doi:10.34133/research.0295)
Supplement: Supplementary 1 — Tables S1 and S2 Figs. S1 to S7 [file research.0295.f1.zip]

Archive with 10 entries (10 files):
- Figure S1.pdf
- Figure S2.pdf
- Figure S3.pdf
- Figure S4.pdf
- Figure S5.pdf
- Figure S6.pdf
- Figure S7.pdf
- Figure S8.pdf
- Figure S9.pdf
- supporting information.docx
